# Supplementary material for: Loss of safety in numbers and a novel driver of mass migration: radiotelemetry reveals heavy wasp predation on a band of Mormon crickets
Source: R Soc Open Sci. 2016 May 4;3(5):160113. doi: 10.1098/rsos.160113 (PMC4892453; doi:10.1098/rsos.160113)
Supplement: Radio tracking data including set down and pick up GPS locations for each insect [file rsos160113supp1.xlsx]

## Sheet: predated.xls
setdown	freq	sex	mass	sat time	elevation	lat	long	predated	comment	pickup	sat time 2	elevation 2	lat 2	long 2	time (s)	distance (m)	incl. vertical	bearing (deg)	velocity (mm/s)
2011-07-14	191	female	4.516	5:35:16 PM	1774.44	39.7259	-112.075	no		2011-07-15	12:20:16 PM	1774.57	39.7259	-112.075	67540	25.1807	25.181	102.095	0.372827
2011-07-14	219	male	3.76	5:41:51 PM	1773.81	39.7258	-112.075	no		2011-07-15	1:22:16 PM	1772.16	39.7249	-112.075	70825	97.8359	97.8498	182.577	1.38138
2011-07-14	264	male	3.802	5:32:26 PM	1774.45	39.7261	-112.075	no		2011-07-15	1:05:21 PM	1778.9	39.7268	-112.076	70375	126.449	126.527	305.723	1.79679
2011-07-14	277	male	3.213	5:35:56 PM	1774.15	39.7259	-112.075	no		2011-07-15	11:34:31 AM	1780.15	39.7267	-112.076	64715	158.762	158.876	305.06	2.45325
2011-07-14	288	male	4.086	5:39:41 PM	1773.57	39.7257	-112.075	no		2011-07-15	12:40:26 PM	1772.81	39.7257	-112.075	68445	0.456038	0.889756	181.708	0.00666283
2011-07-14	297	female	4.798	5:33:01 PM	1774.35	39.7261	-112.075	no		2011-07-15	11:44:11 AM	1777.94	39.7259	-112.077	65470	146.358	146.402	261.741	2.2355
2011-07-14	308	female	4.219	5:30:56 PM	1774.75	39.7262	-112.075	no		2011-07-15	1:10:06 PM	1774.53	39.7261	-112.075	70750	14.7008	14.7025	172.95	0.207785
2011-07-14	312	male	3.231	5:38:31 PM	1773.19	39.7257	-112.075	no		2011-07-15	1:36:06 PM	1774.69	39.7257	-112.075	71855	13.0354	13.1218	247.111	0.181413
2011-07-14	322	male	4.382	5:42:56 PM	1774.22	39.7259	-112.075	no data	lost with radio
2011-07-14	333	female	4.989	5:40:11 PM	1773.35	39.7257	-112.075	no data	lost with radio
2011-07-14	340	female	5.8	5:34:11 PM	1774.28	39.726	-112.075	no		2011-07-15	1:00:36 PM	1774.5	39.7259	-112.075	69985	12.0658	12.0677	246.826	0.172405
2011-07-14	439	male	3.908	5:37:26 PM	1774.01	39.7258	-112.075	no		2011-07-15	12:09:06 PM	1774.11	39.7258	-112.075	66700	17.9492	17.9494	261.392	0.269104
2011-07-14	723	female	4.611	5:43:31 PM	1773.83	39.7259	-112.075	no		2011-07-15	12:50:56 PM	1771.22	39.7255	-112.074	68845	51.2945	51.3612	157.987	0.745073
2011-07-14	754	male	3.756	5:29:26 PM	1774.86	39.7263	-112.075	no		2011-07-15	12:01:06 PM	1778.71	39.7264	-112.076	66700	128.766	128.824	275.573	1.93053
2011-07-14	763	female	4.131	5:34:41 PM	1773.77	39.7259	-112.075	no		2011-07-15	11:45:36 AM	1776.23	39.7265	-112.075	65455	71.2195	71.2621	342.47	1.08807
2011-07-14	782	female	4.903	5:31:56 PM	1774.45	39.7261	-112.075	no evidence on radio	loose radio	2011-07-15	1:43:46 PM	1774.72	39.7261	-112.075	72710	0.928913	0.96962	107.546	0.0127756
2011-07-14	800	female	5.136	5:41:16 PM	1774.14	39.7258	-112.075	no		2011-07-15	11:50:16 AM	1777.75	39.726	-112.077	65340	156.692	156.734	281.666	2.39811
2011-07-14	808	female	4.415	5:29:56 PM	1774.57	39.7263	-112.075	no		2011-07-15	11:50:26 AM	1776.63	39.7263	-112.076	66030	100.436	100.457	272.884	1.52107
2011-07-14	817	male	3.855	5:44:06 PM	1774.06	39.7259	-112.075	no		2011-07-15	1:40:31 PM	1773.47	39.7258	-112.075	71785	12.6219	12.636	174.75	0.175829
2011-07-14	826	male	3.953	5:31:26 PM	1774.71	39.7262	-112.075	no		2011-07-15	11:58:56 AM	1776.87	39.7269	-112.074	66450	97.043	97.067	33.9078	1.46039
2011-07-14	848	male	3.539	5:44:46 PM	1773.91	39.726	-112.075	no		2011-07-15	12:41:41 PM	1772.92	39.7252	-112.074	68215	81.1243	81.1303	172.425	1.18924
2011-07-14	869	male	4.624	5:45:31 PM	1774.45	39.726	-112.075	no		2011-07-15	12:47:26 PM	1774.43	39.7258	-112.075	68515	23.7191	23.7191	187.484	0.346189
2011-07-14	883	female	3.609	5:38:01 PM	1773.65	39.7257	-112.075	no		2011-07-15	12:19:31 PM	1784.68	39.727	-112.079	67290	354.513	354.684	293.298	5.26844
2011-07-14	893	male	3.467	5:40:41 PM	1773.45	39.7257	-112.075	no		2011-07-15	1:02:01 PM	1775.89	39.7263	-112.075	69680	80.3882	80.425	322.271	1.15368
2011-07-14	900	female	4.46	5:42:21 PM	1773.89	39.7258	-112.075	no		2011-07-15	11:38:56 AM	1773.08	39.7257	-112.075	64595	9.30501	9.34046	183.062	0.144052
2011-07-14	916	female	4.596	5:36:31 PM	1774.03	39.7258	-112.075	no		2011-07-15	12:37:41 PM	1774	39.7257	-112.075	68470	16.8992	16.8992	191.49	0.246811
2011-07-14	928	male	3.845	5:33:31 PM	1774.44	39.726	-112.075	no		2011-07-15	12:27:11 PM	1773.82	39.726	-112.075	68020	8.34393	8.36649	213.091	0.122669
2011-07-14	957	female	3.934	5:39:11 PM	1773.51	39.7256	-112.075	no		2011-07-15	12:52:36 PM	1774.9	39.7256	-112.075	69205	18.0734	18.1264	251.032	0.261157
2011-07-14	970	male	4.053	5:30:31 PM	1775.18	39.7262	-112.075	no		2011-07-15	1:22:01 PM	1775.61	39.7263	-112.075	71490	12.9704	12.9774	338.781	0.18143
2011-07-14	978	female	4.577	5:28:41 PM	1774.42	39.7264	-112.075	no		2011-07-15	1:33:26 PM	1775.37	39.7264	-112.075	72285	17.8223	17.8474	283.427	0.246556
2011-07-15	191	female	no data	17:35:36	1778.64	39.7268	-112.076	no data	lost with radio
2011-07-15	219	female	no data	17:31:31	1778.08	39.7272	-112.076	no data	lost with radio
2011-07-15	264	male	2.787	17:40:56	1778.38	39.7265	-112.076	no		2011-07-16	12:38:56	1775.33	39.7265	-112.076	68280	3.3688	4.54236	72.89	0.0493381
2011-07-15	277	male	2.516	17:39:51	1778.04	39.7265	-112.076	no		2011-07-16	11:29:36	1777.14	39.7258	-112.077	64185	99.0605	99.0646	210.503	1.54336
2011-07-15	288	male	2.834	17:36:06	1778.31	39.7268	-112.076	no		2011-07-16	11:44:21	1777.76	39.7259	-112.078	65295	167.967	167.968	232.282	2.57243
2011-07-15	297	male	2.571	17:42:01	1778.06	39.7264	-112.076	no		2011-07-16	11:49:51	1778.02	39.7267	-112.076	65270	32.9407	32.9408	5.94864	0.504684
2011-07-15	308	female	3.074	17:34:41	1778.47	39.7269	-112.076	no		2011-07-16	11:54:26	1779.22	39.7271	-112.076	65985	27.005	27.0153	48.7447	0.409259
2011-07-15	312	female	3.669	17:40:21	1777.97	39.7265	-112.076	no		2011-07-16	12:04:11	1777.96	39.7265	-112.076	66230	4.43591	4.43592	118.858	0.0669774
2011-07-15	340	male	2.748	17:31:01	1779.02	39.7272	-112.076	no		2011-07-16	11:35:36	1779.09	39.7268	-112.076	65075	62.841	62.841	224.797	0.96567
2011-07-15	439	male	3.01	17:38:51	1778.24	39.7266	-112.076	no		2011-07-16	13:20:11	1777.68	39.7269	-112.076	70880	41.9769	41.9805	315.703	0.592225
2011-07-15	723	male	2.932	17:35:11	1778.67	39.7269	-112.076	no		2011-07-16	12:43:31	1777.66	39.7268	-112.076	68900	16.2196	16.2506	240.729	0.235408
2011-07-15	754	female	3.723	17:42:31	1777.4	39.7263	-112.076	no		2011-07-16	12:37:41	1777.68	39.7265	-112.076	68110	22.4096	22.4113	26.9266	0.32902
2011-07-15	763	male	3.46	17:32:26	1778.66	39.7271	-112.076	no		2011-07-16	12:06:41	1777.84	39.7267	-112.076	66855	57.1041	57.1099	202.798	0.854148
2011-07-15	782	male	2.806	17:33:16	1779.45	39.727	-112.076	no		2011-07-16	11:34:51	1777.05	39.7269	-112.076	64895	22.3311	22.4603	155.752	0.344112
2011-07-15	800	female	3.481	17:37:46	1778.16	39.7267	-112.076	no		2011-07-16	12:13:46	1776.53	39.7263	-112.076	67015	49.0899	49.1169	210.474	0.732521
2011-07-15	808	female	4.119	17:32:51	1778.46	39.7271	-112.076	no		2011-07-16	12:17:01	1779.08	39.7271	-112.076	67450	2.82879	2.89615	36.5373	0.041939
2011-07-15	817	female	3.584	17:44:41	1777.09	39.7262	-112.076	no		2011-07-16	12:32:41	1774.48	39.7261	-112.076	67680	7.7058	8.13645	198.948	0.113856
2011-07-15	826	female	no data	17:43:41	1776.84	39.7263	-112.076	maybe	loose radio w pronotum	2011-07-16	13:12:56	1776.38	39.7263	-112.076	70155	1.97406	2.02672	141.83	0.0281386
2011-07-15	848	female	4.065	17:41:31	1777.68	39.7264	-112.076	no		2011-07-16	12:28:36	1775.39	39.7264	-112.076	67625	1.68882	2.847	155.517	0.0249734
2011-07-15	869	male	3.029	17:44:11	1777.56	39.7262	-112.076	no		2011-07-16	12:39:01	1780.25	39.7263	-112.078	68090	130.749	130.777	270.305	1.92024
2011-07-15	883	female	3.757	17:39:21	1778.1	39.7266	-112.076	no		2011-07-16	11:22:26	1778.66	39.7267	-112.076	63785	14.1468	14.158	351.07	0.221789
2011-07-15	893	female	3.135	17:36:46	1778.02	39.7268	-112.076	no		2011-07-16	12:24:16	1777.85	39.7265	-112.076	67650	25.6718	25.6724	175.461	0.37948
2011-07-15	900	male	2.72	17:34:11	1778.9	39.727	-112.076	no		2011-07-16	12:46:36	1777.47	39.7269	-112.076	69145	24.646	24.6877	245.8	0.35644
2011-07-15	916	male	2.666	17:59:41	1778.06	39.7267	-112.076	no		2011-07-16	12:50:16	1776.04	39.7262	-112.076	67835	56.1107	56.1471	185.354	0.827165
2011-07-15	928	male	2.627	17:43:11	1777.33	39.7263	-112.076	no		2011-07-16	13:01:26	1775.4	39.7259	-112.076	69495	44.6519	44.6935	178.669	0.64252
2011-07-15	957	male	no data	17:37:16	1777.76	39.7267	-112.076	no evidence on radio	loose radio	2011-07-16	12:53:11	1777.46	39.7266	-112.076	69355	19.689	19.6912	224.992	0.283887
2011-07-15	970	female	3.657	17:30:21	1779	39.7272	-112.076	no		2011-07-16	12:58:21	1777.12	39.7272	-112.076	70080	1.68906	2.53029	187.223	0.0241019
2011-07-15	978	female	3.662	17:33:41	1779.17	39.727	-112.076	no	insect recovered but GPS point not logged
2011-07-16	193	female	3.663	17:45:21	1778.23	39.7269	-112.076	no		2011-07-17	11:47:51	1777.03	39.7269	-112.076	64950	9.1486	9.22697	234.8	0.140856
2011-07-16	264	female	3.258	17:54:51	1777.68	39.7263	-112.076	no	insect recovered but GPS point not logged
2011-07-16	277	male	2.47	17:56:26	1777.53	39.7261	-112.076	no		2011-07-17	11:01:36	1777.04	39.7261	-112.077	61510	3.49445	3.52809	322.08	0.0568111
2011-07-16	297	female	3.678	17:48:21	1777.52	39.7267	-112.076	no		2011-07-17	13:35:36	1779.38	39.7266	-112.077	71235	34.2652	34.3156	257.862	0.481016
2011-07-16	308	female	3.789	17:43:26	1780.13	39.7271	-112.076	no		2011-07-17	13:33:21	1779.97	39.7269	-112.076	71395	42.9846	42.9848	237.268	0.602067
2011-07-16	312	female	2.91	17:56:56	1777.06	39.7261	-112.077	no		2011-07-17	11:11:16	1775.46	39.726	-112.077	62060	18.9041	18.972	226.24	0.30461
2011-07-16	340	male	2.9	17:47:51	1777.44	39.7267	-112.076	no		2011-07-17	11:57:46	1778.11	39.7265	-112.076	65395	32.4617	32.4685	217.978	0.496394
2011-07-16	439	female	no data	17:59:11	1776.27	39.726	-112.077	no data	lost with radio
2011-07-16	723	male	2.704	17:43:51	1779.25	39.7271	-112.076	no		2011-07-17	12:38:16	1778.9	39.7271	-112.076	68065	4.22793	4.24231	267.525	0.0621161
2011-07-16	754	male	no data	17:51:06	1777.02	39.7265	-112.076	no evidence on radio	radio only up on sage bush	2011-07-17	11:42:16	1777.55	39.7265	-112.076	64270	0.323021	0.624098	104.077	0.00502601
2011-07-16	763	male	no data	17:57:26	1776.1	39.726	-112.077	not applicable	unable to lift head or move when released - only radio found	2011-07-17	13:19:36	1776.42	39.726	-112.076	69730	5.40478	5.41442	109.201	0.0775101
2011-07-16	790	female	2.879	17:49:21	1777.52	39.7266	-112.076	no		2011-07-17	13:03:21	1776.89	39.7265	-112.076	69240	9.39875	9.41951	187.606	0.135742
2011-07-16	800	male	2.16	17:48:51	1778.25	39.7266	-112.076	no		2011-07-17	11:24:56	1780.8	39.7274	-112.077	63365	89.5022	89.5387	341.203	1.41249
2011-07-16	817	male	2.917	17:59:41	1776.59	39.7259	-112.077	no		2011-07-17	12:56:26	1776.81	39.7261	-112.077	68205	13.527	13.5287	18.3764	0.198328
2011-07-16	869	male	2.844	17:46:51	1778.57	39.7268	-112.076	no		2011-07-17	12:17:51	1778.77	39.7264	-112.077	66660	73.9054	73.9057	226.018	1.10869
2011-07-16	883	male	2.862	17:45:51	1777.65	39.7269	-112.076	no		2011-07-17	11:30:21	1779.58	39.7272	-112.077	63870	52.0922	52.1282	309.153	0.815598
2011-07-16	893	male	2.987	17:49:51	1777.84	39.7266	-112.076	no		2011-07-17	11:17:41	1778.06	39.7263	-112.077	62870	48.016	48.0165	232.674	0.763734
2011-07-16	900	male	2.938	17:54:21	1777.88	39.7263	-112.076	no		2011-07-17	12:31:41	1778.22	39.7263	-112.077	67040	15.8258	15.8294	265.961	0.236065
2011-07-16	916	female	2.979	17:46:21	1778.41	39.7269	-112.076	no		2011-07-17	12:22:41	1778.81	39.727	-112.076	66980	23.4806	23.4839	320.711	0.350561
2011-07-16	928	female	3.051	17:55:51	1776.55	39.7262	-112.076	no evidence on radio or insect	died hanging from stick	2011-07-17	11:55:21	1777.8	39.7262	-112.076	64770	1.82582	2.20933	148.767	0.0281893
2011-07-16	957	male	2.747	17:44:56	1778.81	39.727	-112.076	no		2011-07-17	12:19:26	1778.07	39.7268	-112.076	66870	19.424	19.4382	184.507	0.290473
2011-07-16	970	male	2.57	17:55:21	1777.5	39.7262	-112.076	no		2011-07-17	12:14:06	1777.9	39.726	-112.076	65925	23.5027	23.5062	157.433	0.356506
2011-07-16	288	female	4.15	17:51:36	1778.11	39.7264	-112.076	yes	in wasp hole	2011-07-17	12:46:26	1776.63	39.7265	-112.076	68090	13.546	13.6267	340.551	0.198943
2011-07-16	782	female	2.947	17:47:21	1777.91	39.7268	-112.076	yes	in wasp hole	2011-07-17	13:29:01	1778.81	39.7265	-112.076	70900	36.58	36.5912	215.389	0.515939
2011-07-16	808	female	2.931	17:44:21	1778.98	39.727	-112.076	yes	in wasp hole w larva	2011-07-17	13:09:31	1778.47	39.727	-112.076	69910	4.59326	4.62072	146.222	0.0657025
2011-07-16	826	female	2.844	17:50:36	1777.59	39.7265	-112.076	yes	in wasp hole alive	2011-07-17	12:07:06	1777.56	39.7265	-112.076	65790	11.1594	11.1594	282.504	0.169621
2011-07-16	848	female	no data	17:53:51	1776.28	39.7263	-112.076	yes	in wasp hole w another female	2011-07-17	12:48:26	1777.32	39.7263	-112.076	68075	4.50414	4.62288	209.847	0.0661644
2011-07-16	978	male	2.56	17:53:16	1776.65	39.7264	-112.076	yes	in wasp hole	2011-07-17	11:33:51	1777.85	39.7264	-112.076	63635	6.54223	6.65047	9.12235	0.102809
